# Supplementary material for: “Echoes from the Dyad”: Relational Context of Postpartum Depression Risk
Source: J Clin Med. 2026 Mar 29;15(7):2608. doi: 10.3390/jcm15072608 (PMC13072836; doi:10.3390/jcm15072608)
Supplement: Supplementary file 1 [file jcm-15-02608-s001.zip]

Archive with 1 entries (1 files):
- jcm-4188216-supplementary.pdf
